# Supplementary material for: ﻿Taxonomy and molecular phylogeny of Trametopsis (Polyporales, Basidiomycota) with descriptions of two new species
Source: MycoKeys. 2022 May 31;90:31–51. doi: 10.3897/mycokeys.90.84717 (PMC9849083; doi:10.3897/mycokeys.90.84717)
Supplement: XML Treatment for Trametopsis abieticola [file mycokeys.90.84717-treatment1.xml]

<!DOCTYPE tp:taxon-treatment
  PUBLIC "-//TaxonX//DTD Taxonomic Treatment Publishing DTD v0 20100105//EN" "tax-treatment-NSO.dtd">
<tp:taxon-treatment xmlns:tp="http://www.plazi.org/taxpub"><tp:treatment-meta><kwd-group><label>Taxon classification</label><kwd>
                <named-content content-type="kingdom">Fungi</named-content>
              </kwd><kwd>
                <named-content content-type="order">Polyporales</named-content>
              </kwd><kwd>
                <named-content content-type="family">Polyporaceae</named-content>
              </kwd></kwd-group><mixed-citation publication-type="journal"><person-group><name><surname>Liu</surname><given-names>Shun</given-names></name><name><surname>Sun</surname><given-names>Yi-Fei</given-names></name><name><surname>Wang</surname><given-names>Yan</given-names></name><name><surname>Xu</surname><given-names>Tai-Min</given-names></name><name><surname>Song</surname><given-names>Chang-Ge</given-names></name><name><surname>Chen</surname><given-names>Yuan-Yuan</given-names></name><name><surname>Cui</surname><given-names>Bao-Kai</given-names></name></person-group><article-title>﻿Taxonomy and molecular phylogeny of <italic><tp:taxon-name><tp:taxon-name-part taxon-name-part-type="genus" reg="Trametopsis">Trametopsis</tp:taxon-name-part></tp:taxon-name></italic> (<tp:taxon-name><tp:taxon-name-part taxon-name-part-type="order">Polyporales</tp:taxon-name-part></tp:taxon-name>, <tp:taxon-name><tp:taxon-name-part taxon-name-part-type="phylum">Basidiomycota</tp:taxon-name-part></tp:taxon-name>) with descriptions of two new species</article-title><source>MycoKeys</source><day>31</day><month>05</month><year>2022</year><volume>90</volume><fpage>31</fpage><lpage>51</lpage><pub-id pub-id-type="doi">10.3897/mycokeys.90.84717</pub-id></mixed-citation></tp:treatment-meta><tp:nomenclature><label>﻿</label><tp:taxon-name>
              <object-id xmlns:xlink="http://www.w3.org/1999/xlink" content-type="arpha" xlink:type="simple">0D3F936C-2A84-5213-A3B8-A9B7014DC52C</object-id>
              <tp:taxon-name-part taxon-name-part-type="genus" reg="Trametopsis">Trametopsis</tp:taxon-name-part>
              <tp:taxon-name-part taxon-name-part-type="species" reg="abieticola">abieticola</tp:taxon-name-part>
              <object-id xmlns:xlink="http://www.w3.org/1999/xlink" content-type="mycobank" xlink:type="simple">844097</object-id>
            </tp:taxon-name><tp:taxon-authority>B.K. Cui &amp; Shun Liu</tp:taxon-authority><tp:taxon-status xmlns:xlink="http://www.w3.org/1999/xlink" xlink:type="simple">sp. nov.</tp:taxon-status><xref ref-type="fig" rid="F3">Figs 3</xref><xref ref-type="fig" rid="F4">, 4</xref></tp:nomenclature><tp:treatment-sec sec-type="diagnosis" id="SECID0EIHDI"><title>Diagnosis.</title><p><italic><tp:taxon-name><tp:taxon-name-part taxon-name-part-type="genus" reg="Trametopsis">Trametopsis</tp:taxon-name-part><tp:taxon-name-part taxon-name-part-type="species" reg="abieticola">abieticola</tp:taxon-name-part></tp:taxon-name></italic> is distinguished from <italic><tp:taxon-name><tp:taxon-name-part taxon-name-part-type="genus" reg="Trametopsis">T.</tp:taxon-name-part><tp:taxon-name-part taxon-name-part-type="species" reg="tasmanica">tasmanica</tp:taxon-name-part></tp:taxon-name></italic> by larger pores (0.5–1 per mm) and basidiospores (5.8–7.2 × 1.9–2.6 μm), and by being distributed in the high altitude of mountains and growing on <italic><tp:taxon-name><tp:taxon-name-part taxon-name-part-type="genus" reg="Abies">Abies</tp:taxon-name-part></tp:taxon-name></italic> sp.</p></tp:treatment-sec><tp:treatment-sec sec-type="Holotype" id="SECID0ELIDI"><title>Holotype.</title><p>China. Xizang Autonomous Region (Tibet), Mangkang County, Mangkang Mountain, on fallen trunk of <italic><tp:taxon-name><tp:taxon-name-part taxon-name-part-type="genus" reg="Abies">Abies</tp:taxon-name-part></tp:taxon-name></italic> sp., 8 September 2020, Cui 18383 (holotype <named-content xmlns:xlink="http://www.w3.org/1999/xlink" content-type="dwc:institutional_code" xlink:title="Institute of Microbiology, Beijing Forestry University" xlink:href="http://grbio.org/institution/beijing-forestry-university" xlink:type="simple">BJFC</named-content> 035242).</p></tp:treatment-sec><tp:treatment-sec sec-type="etymology" id="SECID0E4IDI"><title>Etymology.</title><p><italic><tp:taxon-name><tp:taxon-name-part taxon-name-part-type="genus" reg="Abieticola">Abieticola</tp:taxon-name-part></tp:taxon-name></italic> (Lat.): referring to the species grows on <italic><tp:taxon-name><tp:taxon-name-part taxon-name-part-type="genus" reg="Abies">Abies</tp:taxon-name-part></tp:taxon-name></italic> sp.</p></tp:treatment-sec><tp:treatment-sec sec-type="Fruiting body" id="SECID0ERJDI"><title>Fruiting body.</title><p>Basidiomata annual, pileate, solitary or imbricate, soft corky to corky, without odour or taste when fresh, becoming corky and light in weight upon drying. Pilei applanate to flabelliform, projecting up to 9.5 cm long, 5.5 cm wide, and 2 cm thick at base. Pileal surface buff to buff-yellow when fresh, becoming pinkish buff to clay-buff when dry, strigose or glabrous; margin white to cream when fresh, becoming cream to buff-yellow when dry, obtuse to acute. Pore surface cream to buff when fresh, becoming pinkish buff to greyish brown upon drying; pores round to angular, 0.5–1 per mm; dissepiments slightly thick, entire to lacerate. Context corky, cream to buff yellow, up to 8 mm thick. Tubes concolorous with pore surface, corky, up to 7 mm long.</p><fig id="F3" position="float" orientation="portrait"><object-id xmlns:xlink="http://www.w3.org/1999/xlink" content-type="doi" xlink:type="simple">10.3897/mycokeys.90.84717.figure3</object-id><object-id xmlns:xlink="http://www.w3.org/1999/xlink" content-type="arpha" xlink:type="simple">CEC71379-2D7B-52ED-AE7A-9C3C1F854F99</object-id><label>Figure 3.</label><caption><p>Basidiomata of <italic><tp:taxon-name><tp:taxon-name-part taxon-name-part-type="genus" reg="Trametopsis">Trametopsis</tp:taxon-name-part><tp:taxon-name-part taxon-name-part-type="species" reg="abieticola">abieticola</tp:taxon-name-part></tp:taxon-name></italic> (Holotype, Cui 18383). Scale bar: 3 cm.</p></caption><graphic xmlns:xlink="http://www.w3.org/1999/xlink" xlink:href="mycokeys-90-031-g003.jpg" position="float" orientation="portrait" xlink:type="simple" id="oo_690513.jpg"><uri content-type="original_file" xlink:type="simple">https://binary.pensoft.net/fig/690513</uri></graphic></fig></tp:treatment-sec><tp:treatment-sec sec-type="Hyphal structure" id="SECID0EOKDI"><title>Hyphal structure.</title><p>Hyphal system monomitic in context, dimitic in trama; generative hyphae with clamp connections; skeletal hyphae IKI–, CB–; tissues unchanged in KOH.</p><fig id="F4" position="float" orientation="portrait"><object-id xmlns:xlink="http://www.w3.org/1999/xlink" content-type="doi" xlink:type="simple">10.3897/mycokeys.90.84717.figure4</object-id><object-id xmlns:xlink="http://www.w3.org/1999/xlink" content-type="arpha" xlink:type="simple">1BD776D3-B822-5D3B-B9CC-82681186756F</object-id><label>Figure 4.</label><caption><p>Microscopic structures of <italic><tp:taxon-name><tp:taxon-name-part taxon-name-part-type="genus" reg="Trametopsis">Trametopsis</tp:taxon-name-part><tp:taxon-name-part taxon-name-part-type="species" reg="abieticola">abieticola</tp:taxon-name-part></tp:taxon-name></italic> (Holotype, Cui 18383) <bold>a</bold> basidiospores <bold>b</bold> basidia <bold>c</bold> basidioles <bold>d</bold> hyphae from trama <bold>e</bold> hyphae from context.</p></caption><graphic xmlns:xlink="http://www.w3.org/1999/xlink" xlink:href="mycokeys-90-031-g004.jpg" position="float" orientation="portrait" xlink:type="simple" id="oo_690514.jpg"><uri content-type="original_file" xlink:type="simple">https://binary.pensoft.net/fig/690514</uri></graphic></fig></tp:treatment-sec><tp:treatment-sec sec-type="Context" id="SECID0EVLDI"><title>Context.</title><p>Generative hyphae hyaline, thin- to slightly thick-walled, occasionally branched, loosely interwoven, 2.8–4.2 μm in diam.</p></tp:treatment-sec><tp:treatment-sec sec-type="Tubes" id="SECID0E1LDI"><title>Tubes.</title><p>Generative hyphae frequent, hyaline, thin- to slightly thick-walled, occasionally branched, 1.8–3.5 μm in diam.; skeletal hyphae dominant, hyaline, thick-walled with a wide to narrow lumen, occasionally branched, more or less straight, interwoven, 2–4.5 μm in diam. Cystidia and cystidioles absent. Basidia clavate, bearing four sterigmata and a basal clamp connection, 17.8–22.5 × 4.3–5.5 µm; basidioles dominant, similar to basidia but smaller.</p></tp:treatment-sec><tp:treatment-sec sec-type="Spores" id="SECID0E6LDI"><title>Spores.</title><p>Basidiospores cylindrical, hyaline, thin-walled, smooth, IKI–, CB–, (5.7–)5.8–7.2 × (1.8–)1.9–2.6(–2.8) μm, L = 6.57 μm, W = 2.22 μm, Q = 2.75–3.26 (n = 60/2).</p></tp:treatment-sec><tp:treatment-sec sec-type="Type of rot" id="SECID0EEMDI"><title>Type of rot.</title><p>White rot.</p></tp:treatment-sec><tp:treatment-sec sec-type="Additional specimen (paratype) examined" id="SECID0EJMDI"><title>Additional specimen (paratype) examined.</title><p>China. Sichuan Province, Yajiang County, Kangbahanzi Village, on fallen trunk of <italic><tp:taxon-name><tp:taxon-name-part taxon-name-part-type="genus" reg="Abies">Abies</tp:taxon-name-part></tp:taxon-name></italic> sp., 7 September 2020, Cui 18363 (<named-content xmlns:xlink="http://www.w3.org/1999/xlink" content-type="dwc:institutional_code" xlink:title="Institute of Microbiology, Beijing Forestry University" xlink:href="http://grbio.org/institution/beijing-forestry-university" xlink:type="simple">BJFC</named-content> 035222).</p></tp:treatment-sec></tp:taxon-treatment>
