# Supplementary material for: ﻿Taxonomy and molecular phylogeny of Trametopsis (Polyporales, Basidiomycota) with descriptions of two new species
Source: MycoKeys. 2022 May 31;90:31–51. doi: 10.3897/mycokeys.90.84717 (PMC9849083; doi:10.3897/mycokeys.90.84717)
Supplement: XML Treatment for Trametopsis tasmanica [file mycokeys.90.84717-treatment2.xml]

<!DOCTYPE tp:taxon-treatment
  PUBLIC "-//TaxonX//DTD Taxonomic Treatment Publishing DTD v0 20100105//EN" "tax-treatment-NSO.dtd">
<tp:taxon-treatment xmlns:tp="http://www.plazi.org/taxpub"><tp:treatment-meta><kwd-group><label>Taxon classification</label><kwd>
                <named-content content-type="kingdom">Fungi</named-content>
              </kwd><kwd>
                <named-content content-type="order">Polyporales</named-content>
              </kwd><kwd>
                <named-content content-type="family">Polyporaceae</named-content>
              </kwd></kwd-group><mixed-citation publication-type="journal"><person-group><name><surname>Liu</surname><given-names>Shun</given-names></name><name><surname>Sun</surname><given-names>Yi-Fei</given-names></name><name><surname>Wang</surname><given-names>Yan</given-names></name><name><surname>Xu</surname><given-names>Tai-Min</given-names></name><name><surname>Song</surname><given-names>Chang-Ge</given-names></name><name><surname>Chen</surname><given-names>Yuan-Yuan</given-names></name><name><surname>Cui</surname><given-names>Bao-Kai</given-names></name></person-group><article-title>﻿Taxonomy and molecular phylogeny of <italic><tp:taxon-name><tp:taxon-name-part taxon-name-part-type="genus" reg="Trametopsis">Trametopsis</tp:taxon-name-part></tp:taxon-name></italic> (<tp:taxon-name><tp:taxon-name-part taxon-name-part-type="order">Polyporales</tp:taxon-name-part></tp:taxon-name>, <tp:taxon-name><tp:taxon-name-part taxon-name-part-type="phylum">Basidiomycota</tp:taxon-name-part></tp:taxon-name>) with descriptions of two new species</article-title><source>MycoKeys</source><day>31</day><month>05</month><year>2022</year><volume>90</volume><fpage>31</fpage><lpage>51</lpage><pub-id pub-id-type="doi">10.3897/mycokeys.90.84717</pub-id></mixed-citation></tp:treatment-meta><tp:nomenclature><label>﻿</label><tp:taxon-name>
              <object-id xmlns:xlink="http://www.w3.org/1999/xlink" content-type="arpha" xlink:type="simple">01D34EEF-3E37-59BB-972F-259196BA659F</object-id>
              <tp:taxon-name-part taxon-name-part-type="genus" reg="Trametopsis">Trametopsis</tp:taxon-name-part>
              <tp:taxon-name-part taxon-name-part-type="species" reg="tasmanica">tasmanica</tp:taxon-name-part>
              <object-id xmlns:xlink="http://www.w3.org/1999/xlink" content-type="mycobank" xlink:type="simple">844098</object-id>
            </tp:taxon-name><tp:taxon-authority>B.K. Cui &amp; Shun Liu</tp:taxon-authority><tp:taxon-status xmlns:xlink="http://www.w3.org/1999/xlink" xlink:type="simple">sp. nov.</tp:taxon-status><xref ref-type="fig" rid="F5">Figs 5</xref><xref ref-type="fig" rid="F6">, 6</xref></tp:nomenclature><tp:treatment-sec sec-type="diagnosis" id="SECID0ENODI"><title>Diagnosis.</title><p><italic><tp:taxon-name><tp:taxon-name-part taxon-name-part-type="genus" reg="Trametopsis">Trametopsis</tp:taxon-name-part><tp:taxon-name-part taxon-name-part-type="species" reg="tasmanica">tasmanica</tp:taxon-name-part></tp:taxon-name></italic> is distinguished from <italic><tp:taxon-name><tp:taxon-name-part taxon-name-part-type="genus" reg="Trametopsis">T.</tp:taxon-name-part><tp:taxon-name-part taxon-name-part-type="species" reg="abieticola">abieticola</tp:taxon-name-part></tp:taxon-name></italic> by resupinate basidiomata, smaller pores (2–4 per mm) and basidiospores (5.2–6.3 × 1.8–2.2 μm), and by growing on <italic><tp:taxon-name><tp:taxon-name-part taxon-name-part-type="genus" reg="Eucalyptus">Eucalyptus</tp:taxon-name-part></tp:taxon-name></italic> sp.</p></tp:treatment-sec><tp:treatment-sec sec-type="Holotype" id="SECID0EQPDI"><title>Holotype.</title><p>Australia. Tasmania, Hobart, Mount Wellington, on rotten wood of <italic><tp:taxon-name><tp:taxon-name-part taxon-name-part-type="genus" reg="Eucalyptus">Eucalyptus</tp:taxon-name-part></tp:taxon-name></italic> sp., 13 May 2018, Cui 16606 (holotype <named-content xmlns:xlink="http://www.w3.org/1999/xlink" content-type="dwc:institutional_code" xlink:title="Institute of Microbiology, Beijing Forestry University" xlink:href="http://grbio.org/institution/beijing-forestry-university" xlink:type="simple">BJFC</named-content> 029905).</p></tp:treatment-sec><tp:treatment-sec sec-type="etymology" id="SECID0ECQDI"><title>Etymology.</title><p><italic><tp:taxon-name><tp:taxon-name-part taxon-name-part-type="genus" reg="Tasmanica">Tasmanica</tp:taxon-name-part></tp:taxon-name></italic> (Lat.): referring to the species collected from Tasmania in Australia.</p></tp:treatment-sec><tp:treatment-sec sec-type="Fruiting body" id="SECID0EPQDI"><title>Fruiting body.</title><p>Basidiomata annual, resupinate, not easily separated from the substrate, without odour or taste when fresh, becoming corky to fragile and light in weight upon drying; up to 5.5 cm long, 2 cm wide, and 7 mm thick at centre. Pore surface cream to pinkish-buff when fresh, becoming honey-yellow to snuff brown upon drying; pores round to angular, 2–4 per mm; dissepiments slightly thick, entire to lacerate. Context very thin, corky, cream to buff, up to 2 mm thick. Tubes concolorous with pore surface, corky, up to 4 mm long.</p><fig id="F5" position="float" orientation="portrait"><object-id xmlns:xlink="http://www.w3.org/1999/xlink" content-type="doi" xlink:type="simple">10.3897/mycokeys.90.84717.figure5</object-id><object-id xmlns:xlink="http://www.w3.org/1999/xlink" content-type="arpha" xlink:type="simple">B263F252-3581-54B3-884B-55E469DB4A8F</object-id><label>Figure 5.</label><caption><p><italic><tp:taxon-name><tp:taxon-name-part taxon-name-part-type="genus" reg="Trametopsis">Trametopsis</tp:taxon-name-part><tp:taxon-name-part taxon-name-part-type="species" reg="tasmanica">tasmanica</tp:taxon-name-part></tp:taxon-name></italic> (Holotype, Cui 16606 and paratype, Cui 16607). Scale bar: 1 cm.</p></caption><graphic xmlns:xlink="http://www.w3.org/1999/xlink" xlink:href="mycokeys-90-031-g005.jpg" position="float" orientation="portrait" xlink:type="simple" id="oo_690515.jpg"><uri content-type="original_file" xlink:type="simple">https://binary.pensoft.net/fig/690515</uri></graphic></fig></tp:treatment-sec><tp:treatment-sec sec-type="Hyphal structure" id="SECID0EMRDI"><title>Hyphal structure.</title><p>Hyphal system monomitic in context, dimitic in trama; generative hyphae with clamp connections; skeletal hyphae IKI–, CB–; tissues unchanged in KOH.</p></tp:treatment-sec><tp:treatment-sec sec-type="Context" id="SECID0ERRDI"><title>Context.</title><p>Generative hyphae hyaline, thin- to slightly thick-walled with a wide lumen, occasionally branched, loosely interwoven, 2.7–4 μm in diam.</p></tp:treatment-sec><tp:treatment-sec sec-type="Tubes" id="SECID0EWRDI"><title>Tubes.</title><p>Generative hyphae frequent, hyaline, thin-walled, occasionally branched, 2–3 μm in diam.; skeletal hyphae dominant, hyaline, thick-walled with a wide to narrow lumen, occasionally branched, more or less straight, interwoven, 2–3.7 μm in diam. Cystidia and cystidioles absent. Basidia clavate, bearing four sterigmata and a basal clamp connection, 16–19.5 × 3.7–5 µm; basidioles dominant, similar to basidia but smaller.</p><fig id="F6" position="float" orientation="portrait"><object-id xmlns:xlink="http://www.w3.org/1999/xlink" content-type="doi" xlink:type="simple">10.3897/mycokeys.90.84717.figure6</object-id><object-id xmlns:xlink="http://www.w3.org/1999/xlink" content-type="arpha" xlink:type="simple">B4A81C59-94B8-5C69-A82B-ED13F00CAA4F</object-id><label>Figure 6.</label><caption><p>Microscopic structures of <italic><tp:taxon-name><tp:taxon-name-part taxon-name-part-type="genus" reg="Trametopsis">Trametopsis</tp:taxon-name-part><tp:taxon-name-part taxon-name-part-type="species" reg="tasmanica">tasmanica</tp:taxon-name-part></tp:taxon-name></italic> (Holotype, Cui 16606) <bold>a</bold> Basidiospores <bold>b</bold> Basidia <bold>c</bold> Basidioles <bold>d</bold> Hyphae from trama <bold>e</bold> Hyphae from context.</p></caption><graphic xmlns:xlink="http://www.w3.org/1999/xlink" xlink:href="mycokeys-90-031-g006.jpg" position="float" orientation="portrait" xlink:type="simple" id="oo_690516.jpg"><uri content-type="original_file" xlink:type="simple">https://binary.pensoft.net/fig/690516</uri></graphic></fig></tp:treatment-sec><tp:treatment-sec sec-type="Spores" id="SECID0E4SDI"><title>Spores.</title><p>Basidiospores cylindrical, hyaline, thin-walled, smooth, IKI–, CB–, (5–)5.2–6.3 × (1.7–)1.8–2.2(–2.4) μm, L = 5.84 μm, W = 2.02 μm, Q = 2.66–3.13 (n = 60/2).</p></tp:treatment-sec><tp:treatment-sec sec-type="Type of rot" id="SECID0ECTDI"><title>Type of rot.</title><p>White rot.</p></tp:treatment-sec><tp:treatment-sec sec-type="Additional specimen (paratype) examined" id="SECID0EHTDI"><title>Additional specimen (paratype) examined.</title><p>Australia. Tasmania, Hobart, Mount Wellington, on rotten branch of <italic><tp:taxon-name><tp:taxon-name-part taxon-name-part-type="genus" reg="Eucalyptus">Eucalyptus</tp:taxon-name-part></tp:taxon-name></italic> sp., 13 May 2018, Cui 16607 (<named-content xmlns:xlink="http://www.w3.org/1999/xlink" content-type="dwc:institutional_code" xlink:title="Institute of Microbiology, Beijing Forestry University" xlink:href="http://grbio.org/institution/beijing-forestry-university" xlink:type="simple">BJFC</named-content> 029906).</p></tp:treatment-sec></tp:taxon-treatment>
